# Supplementary material for: Delineation of G Protein-Coupled Receptor Kinase Phosphorylation Sites within the D1 Dopamine Receptor and Their Roles in Modulating β-Arrestin Binding and Activation
Source: Int J Mol Sci. 2023 Apr 1;24(7):6599. doi: 10.3390/ijms24076599 (PMC10095280; doi:10.3390/ijms24076599)
Supplement: Supplementary file 1 [file ijms-24-06599-s001.zip]

Archive with 1 entries (1 files):
- ijms-2296992-supplementary.pdf
